# Supplementary material for: Exploring the Role of Fibrin Gels in Enhancing Cell Migration for Vasculature Formation
Source: J Funct Biomater. 2024 Sep 12;15(9):265. doi: 10.3390/jfb15090265 (PMC11432887; doi:10.3390/jfb15090265)
Supplement: Supplementary file 1 [file jfb-15-00265-s001.zip]

Archive with 1 entries (1 files):
- jfb-3161776-supplementary.pdf
